# Supplementary material for: Courtship choreography is stabilized among genetically isolated populations
Source: Behav Ecol. 2026 Apr 30;37(4):arag048. doi: 10.1093/beheco/arag048 (PMC13180646; doi:10.1093/beheco/arag048)
Supplement: arag048_Supplementary_Data [file arag048_supplementary_data.zip]

Archive with 2 entries (2 files):
- Supplementary material.docx
- Supplementary_video_1.mp4
